# Supplementary material for: The Light and the Dark Side of Maternal PKU: Single-Centre Experience of Dietary Management and Emergency Treatment Protocol of Unplanned Pregnancies
Source: Nutrients. 2025 Mar 17;17(6):1048. doi: 10.3390/nu17061048 (PMC11944931; doi:10.3390/nu17061048)
Supplement: Supplementary file 1 [file nutrients-17-01048-s001.zip]

Archive with 1 entries (1 files):
- nutrients-3533438-supplementary.docx
